# Supplementary material for: Conditions for Waveblock Due to Anisotropy in a Model of Human Ventricular Tissue
Source: PLoS One. 2015 Nov 2;10(11):e0141832. doi: 10.1371/journal.pone.0141832 (PMC4629901; doi:10.1371/journal.pone.0141832)
Supplement: S1 Table — (List 1) Inhibition of I Na; (List 2) Inhibition of I Ca; (List 3) Inhibition of I Ks; (List 4) Inhibition of I Kr; (List 5) Inhibition of I K1; (List 6) Hyperkalemia. The table contains the dependency of APD 90 on the period of stimulation. Frequencies higher than 2.7 Hz were obtained by gradually decreasing the period by 5 ms per cycle. These data were used in Fig 3. (XLSX) [file pone.0141832.s001.xlsx]

## Sheet: Na
100% GNa		75% GNa		50% GNa		25% GNa
P, ms	APD, ms	P, ms	APD, ms	P, ms	APD, ms	P, ms	APD, ms
220.02	186.68	254.97	206.3	264.97	212.16	309.98	234.54
229.99	191.73	260.01	208.85	269.98	214.67	320	238.24
239.98	197.14	264.97	211.38	275.02	216.74	330.03	242.08
250	203.2	269.98	213.76	280.03	219.16	340.02	245.68
260.01	209.26	275.02	216.41	284.98	221.74	350.01	249.08
269.98	213.85	280.03	218.82	290.02	223.92	359.97	252.84
280.03	219.46	284.98	220.77	294.98	226.21	369.95	255.38
290.02	224.37	290.02	223.51	300.03	228.46	379.93	260.44
300.03	229.1	294.98	225.35	309.98	232.8	390.01	263.51
309.98	233.32	300.03	228.07	320	237.09	400	266.42
320	238.2	309.98	232.31	330.03	241.13	424.98	273.57
330.03	242.43	320	236.89	340.02	244.99	450.04	280.01
340.02	246.46	330.03	240.97	350.01	248.9	475.05	285.59
350.01	250.37	340.02	244.89	359.97	251.34	500	290.52
359.97	253.38	350.01	248.79	369.95	254.21	524.93	294.64
369.95	256.85	359.97	251.17	379.93	259.47	550.05	298.14
379.93	260.42	369.95	254.49	390.01	262.51	575.04	301.17
390.01	263.96	379.93	258.71	400	265.6	599.88	303.55
400	267.26	390.01	262.01	424.98	272.95	650.2	307.45
424.98	274.94	400	265.27	450.04	279.62	699.79	310.1
450.04	281.75	424.98	272.83	475.05	285.31	750.18	312.01
475.05	287.45	450.04	279.61	500	290.31	800	313.4
500	292.4	475.05	285.33	524.93	294.46	850.34	314.42
524.93	296.6	500	290.32	550.05	298.01	900.09	315.05
550.05	300.12	524.93	294.51	575.04	301.04	949.66	315.54
575.04	303.07	550.05	298.06	599.88	303.42	1000	315.95
599.88	305.52	575.04	301.08	650.2	307.35
650.2	309.3	599.88	303.49	699.79	310.04
699.79	311.93	650.2	307.38	750.18	311.91
750.18	313.81	699.79	310.07	800	313.3
800	315.13	750.18	311.93	850.34	314.3
850.34	315.98	800	313.33	900.09	314.96
900.09	316.59	850.34	314.26	949.66	315.48
949.66	317.02	900.09	314.96	1000	315.88
1000	317.29	949.66	315.49
		1000	315.88

## Sheet: Ca
100% GCa		75% GCa		50% GCa		25% GCa
P, ms	APD, ms	P, ms	APD, ms	P, ms	APD, ms	P, ms	APD, ms
220.02	186.68	200	169.69	190	159.57	190	148.38
229.99	191.73	209.99	174.79	200	164.82	200	152.84
239.98	197.14	220.02	180.24	209.99	167.19	209.99	157.07
250	203.2	229.99	185.82	220.02	175.61	220.02	161.16
260.01	209.26	239.98	190.89	229.99	175.68	229.99	165
269.98	213.85	250	195.69	239.98	186.05	239.98	168.64
280.03	219.46	260.01	200.93	250	184.01	250	172.1
290.02	224.37	269.98	205.52	260.01	194.06	260.01	175.32
300.03	229.1	280.03	210.71	269.98	193.3	269.98	178.41
309.98	233.32	290.02	215.1	280.03	200.88	280.03	181.32
320	238.2	300.03	219.35	290.02	204.1	290.02	184.13
330.03	242.43	309.98	223.35	300.03	207.17	300.03	186.71
340.02	246.46	320	227.44	309.98	207.43	309.98	189.09
350.01	250.37	330.03	231.23	320	213.08	320	191.46
359.97	253.38	340.02	234.93	330.03	216.35	330.03	193.6
369.95	256.85	350.01	238.4	340.02	219.01	340.02	195.65
379.93	260.42	359.97	241.74	350.01	221.99	350.01	197.49
390.01	263.96	369.95	244.92	359.97	224.76	359.97	199.24
400	267.26	379.93	247.97	369.95	227.49	369.95	200.93
424.98	274.94	390.01	250.97	379.93	230.01	379.93	202.43
450.04	281.75	400	253.86	390.01	232.44	390.01	203.9
475.05	287.45	424.98	260.52	400	234.56	400	205.3
500	292.4	450.04	266.26	424.98	239.61	424.98	208.3
524.93	296.6	475.05	271.26	450.04	244.04	450.04	210.89
550.05	300.12	500	275.52	475.05	247.77	475.05	213.01
575.04	303.07	524.93	279.09	500	250.99	500	214.85
599.88	305.52	550.05	282.15	524.93	253.67	524.93	216.42
650.2	309.3	575.04	284.74	550.05	256.02	550.05	217.75
699.79	311.93	599.88	286.9	575.04	258.01	575.04	218.8
750.18	313.81	650.2	290.18	599.88	259.61	599.88	219.74
800	315.13	699.79	292.55	650.2	262.17	650.2	221.24
850.34	315.98	750.18	294.32	699.79	264.02	699.79	222.35
900.09	316.59	800	295.49	750.18	265.39	750.18	223.21
949.66	317.02	850.34	296.35	800	266.37	800	223.85
1000	317.29	900.09	296.98	850.34	267.1	850.34	224.29
		949.66	297.42	900.09	267.62	900.09	224.64
		1000	297.74	949.66	267.98	949.66	224.91
				1000	268.18	1000	225.12

## Sheet: Ks
100% GKs		75% GKs		50% GKs		25% GKs
P, ms	APD, ms	P, ms	APD, ms	P, ms	APD, ms	P, ms	APD, ms
220.02	186.68	369.95	263.54	400	294.77	450.04	339.6
229.99	191.73	379.93	270.35	424.98	302.71	475.05	347.79
239.98	197.14	390.01	273.6	450.04	312.18	500	358.38
250	203.2	400	277.15	475.05	320.95	524.93	368.11
260.01	209.26	424.98	285.98	500	328.58	550.05	376.58
269.98	213.85	450.04	293.99	524.93	335.13	575.04	383.86
280.03	219.46	475.05	301.01	550.05	340.88	599.88	390.2
290.02	224.37	500	306.9	575.04	345.68	650.2	400.56
300.03	229.1	524.93	311.96	599.88	349.89	699.79	408.23
309.98	233.32	550.05	316.39	650.2	356.57	750.18	414.09
320	238.2	575.04	320.14	699.79	361.32	800	418.43
330.03	242.43	599.88	323.2	750.18	364.86	850.34	421.72
340.02	246.46	650.2	328.04	800	367.42	900.09	424.05
350.01	250.37	699.79	331.6	850.34	369.2	949.66	425.91
359.97	253.38	750.18	334.05	900.09	370.57	1000	427.28
369.95	256.85	800	335.8	949.66	371.62
379.93	260.42	850.34	337.03	1000	372.35
390.01	263.96	900.09	337.98
400	267.26	949.66	338.68
424.98	274.94	1000	339.12
450.04	281.75
475.05	287.45
500	292.4
524.93	296.6
550.05	300.12
575.04	303.07
599.88	305.52
650.2	309.3
699.79	311.93
750.18	313.81
800	315.13
850.34	315.98
900.09	316.59
949.66	317.02
1000	317.29

## Sheet: Kr
100% GKr		75% GKr		50% GKr		25% GKr
P, ms	APD, ms	P, ms	APD, ms	P, ms	APD, ms	P, ms	APD, ms
220.02	186.68	229.99	197.21	239.98	208.64	260.01	227.18
229.99	191.73	239.98	202.91	250	214.07	269.98	236.16
239.98	197.14	250	208.99	260.01	219.71	280.03	245.03
250	203.2	260.01	215.74	269.98	222.66	290.02	248.71
260.01	209.26	269.98	219.99	280.03	230.75	300.03	245.58
269.98	213.85	280.03	224.58	290.02	234.29	309.98	260.2
280.03	219.46	290.02	229.8	300.03	239.36	320	253.85
290.02	224.37	300.03	234.89	309.98	248.08	330.03	262.07
300.03	229.1	309.98	239.55	320	251.1	340.02	270.03
309.98	233.32	320	244.56	330.03	256.62	350.01	276.77
320	238.2	330.03	249.39	340.02	261.96	359.97	273.23
330.03	242.43	340.02	253.59	350.01	266.59	369.95	276.45
340.02	246.46	350.01	257.8	359.97	266.55	379.93	288.1
350.01	250.37	359.97	259.83	369.95	270.24	390.01	290.75
359.97	253.38	369.95	263.72	379.93	277.08	400	293.88
369.95	256.85	379.93	268.15	390.01	280.38	424.98	302.16
379.93	260.42	390.01	271.67	400	283.8	450.04	310.04
390.01	263.96	400	275.07	424.98	292.07	475.05	316.86
400	267.26	424.98	283.17	450.04	299.49	500	322.64
424.98	274.94	450.04	290.2	475.05	305.94	524.93	327.6
450.04	281.75	475.05	296.23	500	311.43	550.05	331.82
475.05	287.45	500	301.44	524.93	316.05	575.04	335.23
500	292.4	524.93	305.83	550.05	320.01	599.88	337.97
524.93	296.6	550.05	309.58	575.04	323.24	650.2	342.26
550.05	300.12	575.04	312.67	599.88	325.91	699.79	345.14
575.04	303.07	599.88	315.2	650.2	330.04	750.18	347.04
599.88	305.52	650.2	319.08	699.79	332.8	800	348.32
650.2	309.3	699.79	321.85	750.18	334.6	850.34	349.15
699.79	311.93	750.18	323.76	800	335.95	900.09	349.72
750.18	313.81	800	324.97	850.34	336.79	949.66	350.04
800	315.13	850.34	325.91	900.09	337.33	1000	350.12
850.34	315.98	900.09	326.51	949.66	337.68
900.09	316.59	949.66	326.79	1000	337.9
949.66	317.02	1000	327.02
1000	317.29

## Sheet: K1
100% GK1		75% GK1		50% GK1		25% GK1
P, ms	APD, ms	P, ms	APD, ms	P, ms	APD, ms	P, ms	APD, ms
220.02	186.68	254.97	210.32	269.98	223.42	309.98	248.99
229.99	191.73	260.01	212.33	275.02	225.24	320	252.34
239.98	197.14	264.97	214.94	280.03	227.59	330.03	256.03
250	203.2	269.98	217.58	284.98	230.19	340.02	259.68
260.01	209.26	275.02	219.95	290.02	232.23	350.01	263.4
269.98	213.85	280.03	222.53	294.98	234.54	359.97	265.82
280.03	219.46	284.98	224.53	300.03	236.81	369.95	268.14
290.02	224.37	290.02	227.23	309.98	241.05	379.93	274.38
300.03	229.1	294.98	229.11	320	245.31	390.01	277.32
309.98	233.32	300.03	231.91	330.03	249.46	400	280.22
320	238.2	309.98	235.81	340.02	253.5	424.98	287.48
330.03	242.43	320	240.59	350.01	257.25	450.04	294.01
340.02	246.46	330.03	244.69	359.97	259.18	475.05	299.7
350.01	250.37	340.02	248.68	369.95	262.29	500	304.72
359.97	253.38	350.01	252.5	379.93	267.5	524.93	308.88
369.95	256.85	359.97	254.74	390.01	270.67	550.05	312.43
379.93	260.42	369.95	258.17	400	273.77	575.04	315.49
390.01	263.96	379.93	262.3	424.98	281.32	599.88	317.91
400	267.26	390.01	265.67	450.04	288.07	650.2	321.73
424.98	274.94	400	268.96	475.05	293.89	699.79	324.35
450.04	281.75	424.98	276.6	500	298.99	750.18	326.21
475.05	287.45	450.04	283.43	524.93	303.23	800	327.58
500	292.4	475.05	289.21	550.05	306.86	850.34	328.49
524.93	296.6	500	294.24	575.04	309.95	900.09	329.11
550.05	300.12	524.93	298.48	599.88	312.41	949.66	329.61
575.04	303.07	550.05	302.07	650.2	316.35	1000	329.98
599.88	305.52	575.04	305.12	699.79	319.1
650.2	309.3	599.88	307.55	750.18	320.99
699.79	311.93	650.2	311.43	800	322.41
750.18	313.81	699.79	314.13	850.34	323.32
800	315.13	750.18	316.01	900.09	324.02
850.34	315.98	800	317.38	949.66	324.55
900.09	316.59	850.34	318.32	1000	324.91
949.66	317.02	900.09	319.02
1000	317.29	949.66	319.57
		1000	319.89

## Sheet: hyperkalemia
4. mM [K+]o		5.4 mM [K+]o		6. mM [K+]o		8. mM [K+]o		10. mM [K+]o		12. mM [K+]o		14. mM [K+]o		16. mM [K+]o		18. mM [K+]o		20. mM [K+]o
P, ms	APD, ms	P, ms	APD, ms	P, ms	APD, ms	P, ms	APD, ms	P, ms	APD, ms	P, ms	APD, ms	P, ms	APD, ms	P, ms	APD, ms	P, ms	APD, ms	P, ms	APD, ms
257.5	206.515	262.609	206.639	272.909	209.79	303.829	232.553	463.541	286.031	463.541	283.971	489.291	273.115	540.668	272.002	566.541	269.695	592.291	265.452
262.609	209.935	267.8	209.976	278.059	214.837	309.021	234.902	489.291	288.132	489.291	285.495	515	274.433	566.541	273.815	592.291	270.766	617.876	266.358
267.8	213.478	272.909	213.828	283.271	216.774	319.279	236.2	515	291.14	515	286.979	540.668	276.864	592.291	275.607	617.876	272.044	669.685	268.5
272.909	215.435	278.059	216.156	288.421	219.596	329.6	239.578	540.668	294.209	540.668	288.338	566.541	279.212	617.876	277.338	669.685	274.639	720.773	270.869
278.059	218.01	283.271	218.154	293.529	222.954	339.921	242.668	566.541	297.196	566.541	289.492	592.291	281.375	669.685	280.531	720.773	277.132	772.685	273.3
283.271	221.306	288.421	221.079	298.721	224.931	350.221	246.232	592.291	299.895	592.291	290.954	617.876	283.374	720.773	283.085	772.685	279.645	824	275.772
288.421	223.634	293.529	223.737	303.829	227.836	360.5	250.331	617.876	302.243	617.876	291.428	669.685	286.361	772.685	285.392	824	281.664	875.85	277.709
293.529	225.364	298.721	226.147	309.021	229.958	370.759	253.565	669.685	306.178	669.685	295.837	720.773	289.409	824	287.226	875.85	283.312	927.082	279.336
298.721	228.413	303.829	228.495	319.279	234.696	381.038	257.521	720.773	308.876	720.773	299.277	772.685	291.696	875.85	288.668	927.082	284.61	978.15	280.572
303.829	230.205	309.021	231.008	329.6	239.228	391.318	262.135	772.685	310.792	772.685	301.975	824	293.468	927.082	289.78	978.15	285.619	1030	281.684
309.021	233.068	319.279	235.52	339.921	243.533	401.7	264.854	824	312.152	824	303.994	875.85	294.868	978.15	290.666	1030	286.484
319.279	237.271	329.6	240.093	350.221	247.633	412	267.697	875.85	313.141	875.85	305.56	927.082	295.94	1030	291.428
329.6	241.947	339.921	244.419	360.5	251.65	437.729	274.763	927.082	313.841	927.082	306.94	978.15	296.784
339.921	246.211	350.221	248.621	370.759	255.749	463.541	281.169	978.15	314.377	978.15	307.991	1030	297.464
350.221	250.352	360.5	252.762	381.038	258.777	489.291	286.649	1030	314.768	1030	308.712
360.5	254.348	370.759	256.12	391.318	264.03	515	291.305
370.759	257.603	381.038	259.169	401.7	267.1	540.668	295.239
381.038	261.27	391.318	264.628	412	270.045	566.541	298.576
391.318	264.669	401.7	267.635	437.729	277.049	592.291	301.337
401.7	267.985	412	270.56	463.541	283.271	617.876	303.665
412	271.137	437.729	277.544	489.291	288.668	669.685	307.228
437.729	278.347	463.541	283.765	515	293.241	720.773	309.7
463.541	284.589	489.291	289.1	540.668	297.073	772.685	311.493
489.291	289.883	515	293.632	566.541	300.327	824	312.77
515	294.312	540.668	297.464	592.291	303.026	875.85	313.697
540.668	298.041	566.541	300.657	617.876	305.251	927.082	314.377
566.541	301.172	592.291	303.335	669.685	308.67	978.15	314.871
592.291	303.768	617.876	305.519	720.773	311.039	1030	315.262
617.876	305.91	669.685	308.918	772.685	312.749
669.685	309.227	720.773	311.245	824	313.944
720.773	311.493	772.685	312.914	875.85	314.83
772.685	313.099	824	314.088	927.082	315.448
824	314.253	875.85	314.953	978.15	315.922
875.85	315.098	927.082	315.571	1030	316.292
927.082	315.716	978.15	316.045
978.15	316.169	1030	316.395
1030	316.498
