# Supplementary material for: Conditions for Waveblock Due to Anisotropy in a Model of Human Ventricular Tissue
Source: PLoS One. 2015 Nov 2;10(11):e0141832. doi: 10.1371/journal.pone.0141832 (PMC4629901; doi:10.1371/journal.pone.0141832)
Supplement: S2 Table — The table contains pairs of periods of stimulation (T pass and T block), that constrain the critical period of stimulation. Wave propagation through the border is possible for all stimulation periods T ≥ T pass, and block occurs for every T ≤ T block. (List 1) contains dependencies of critical periods (T pass, T block) on AR with fixed conductivity or external [K +]o concentration; (List 2) contains dependencies of AR on [K +]o with fixed stimulation frequencies. These data were used in Figs 4–7. (XLSX) [file pone.0141832.s002.xlsx]

## Sheet: AR-FRQ (% fixed)
AR	No blockers		50% GNa		25% GNa		75% GNa		50% GCa		25% GCa		75% GCa		50% GKr		25% GKr		75% GKr		50% GKs		25% GKs		75% GKs		75% GK1		50% GK1		25% GK1		25% GKout		[K+]o = 8 mM		[K+]o = 10 mM		[K+]o = 12 mM		[K+]o = 14 mM		[K+]o = 25 mM
	T_pass, ms	T_block, ms	T_pass, ms	T_block, ms	T_pass, ms	T_block, ms	T_pass, ms	T_block, ms	T_pass, ms	T_block, ms	T_pass, ms	T_block, ms	T_pass, ms	T_block, ms	T_pass, ms	T_block, ms	T_pass, ms	T_block, ms	T_pass, ms	T_block, ms	T_pass, ms	T_block, ms	T_pass, ms	T_block, ms	T_pass, ms	T_block, ms	T_pass, ms	T_block, ms	T_pass, ms	T_block, ms	T_pass, ms	T_block, ms	T_pass, ms	T_block, ms	T_pass, ms	T_block, ms	T_pass, ms	T_block, ms	T_pass, ms	T_block, ms	T_pass, ms	T_block, ms	T_pass, ms	T_block, ms
1.5																																							516.432	514.62
1.6																																					551.378	543.21	544.554	536.585	574.413	569.948
1.7																																							634.006	628.571
1.8																																					609.418	599.455	687.5	681.115	700.637	694.006	583.554	578.947
1.9																																							791.367	782.918
2																																					652.819	641.399	887.097	876.494	909.091	897.959	654.762	643.275
2.1																																							1134.02	1116.75
2.2					341.085	339.506																															694.006	687.5	1964.29	1913.04	1848.74	1803.28	718.954	705.128
2.3					355.987	354.267																																	3548.39	3464.57
2.4					378.007	376.068																													397.112	394.973	733.333	718.954					774.648	758.621
2.5					407.407	405.157																													403.065	401.86
2.6					449.898	447.154	313.837	312.5	271.941	270.936	239.651	238.612	275	273.973																					412.758	410.448	763.889	748.299					846.154	827.068
2.7			369.128	367.279	517.647	514.019	329.341	327.869	284.605	283.505	256.41	255.22	294.906	293.725																					424.934	423.151
2.8	319.303	317.919	388.693	386.643	617.978	612.813	343.214	341.615	297.297	296.097	274.314	272.953	307.263	305.981					329.341	327.869	367.279	365.449	412.758	410.448	340.031	338.462							317.919	316.547	434.783	432.22	814.815	797.101					916.667	894.309
2.9	330.827	329.341	417.457	415.094	969.163	956.522	356.564	354.839	311.174	309.859	304.709	303.448	319.303	317.919	351.438	349.762			340.031	338.462	378.657	376.712	424.71	422.265	349.762	348.101							327.869	326.409	449.313	446.824
3	343.214	341.615	459.29	456.432			372.881	370.995	333.839	332.326	361.842	360.065	335.366	333.839	363.636	361.842	374.787	372.881	351.438	349.762	390.764	388.693	437.376	434.783	361.842	360.065							338.462	336.907	465.116	462.185	852.713	833.333					990.991	964.912
3.1	356.564	354.839	510.441	506.912			392.857	390.764	374.787	372.881	514.019	510.441	354.839	353.13	376.712	374.787	388.693	386.643	365.449	363.636	405.904	403.67	468.085	465.116	376.712	374.787							349.762	348.101	481.784	478.923
3.2	372.881	370.995	583.554	578.947			424.71	422.265	437.376	434.783			390.764	388.693	392.857	390.764	405.904	403.67	382.609	380.623	434.783	432.22	496.614	493.274	397.112	394.973							361.842	360.065	500	496.614	909.091	897.959					1047.62	1018.52
3.3	408.163	405.904	735.786	728.477			468.085	465.116	607.735	602.74			442.656	440	422.265	419.847	432.22	429.688	415.094	412.758	471.092	468.085	532.688	528.846	434.783	432.22	378.007	370.37			346.457	344.828	378.657	376.712	519.313	515.991
3.4	448.065	445.344	1271.68	1264.37			528.846	525.06					517.647	514.019	465.116	462.185	474.138	471.092	456.432	453.608	514.019	510.441	574.413	569.948	477.223	474.138	394.265	385.965			354.839	353.13	399.274	397.112	540.541	536.585	1009.17	995.475					1145.83	1111.11
3.5	514.019	510.441					668.693	662.651					743.243	735.786	532.688	528.846	540.541	536.585	521.327	517.647	578.947	574.413	639.535	634.006	540.541	536.585	421.456	411.985	378.007	370.37	361.842	360.065	432.22	429.688	561.224	556.962
3.6	656.716	650.888													674.847	668.693	687.5	681.115	668.693	662.651	721.311	714.286	782.918	774.648	687.5	681.115	464.135	452.675	394.265	385.965	370.995	369.128	480.349	477.223	592.992	588.235	1145.83	1111.11					1242.94	1222.22
3.7	1134.02	1116.75													1116.75	1100	1116.75	1100	1116.75	1100	1208.79	1189.19	1410.26	1428.57	1170.21	1151.83	531.401	516.432	411.985	402.93	378.657	376.712	544.554	540.541	617.978	612.813
3.8																											643.275	621.469	431.373	421.456	388.693	386.643	674.847	668.693	656.716	650.888	1466.67	1410.26					1358.02	1333.33
3.9																													464.135	452.675	394.973	392.857	944.206	932.203	694.006	687.5
4																													502.283	488.889	403.67	401.46			731.781	723.901	3055.56	2820.51					1496.6	1466.67
4.1																													564.103	547.264	415.094	412.758			791.367	782.918
4.2																													666.667	643.275	422.265	419.847			836.502	827.068							1746.03	1705.43
4.3																													940.171	894.309	432.22	429.688			909.091	897.959
4.4																															442.656	440			995.475	982.143							1929.82	1880.34
4.5																															456.432	453.608
4.6																															471.092	468.085
4.8																															500	496.614
5																															528.846	525.06
5.2																															565.553	561.224
5.4																															617.978	612.813
5.6																															668.693	662.651
5.8																															758.621	750.853

## Sheet: AR - _K+_o (FRQ fixed)
0.5 Hz			1 Hz			1.5 Hz			2 Hz
[K+]o, mM	AR_pass	AR_block	[K+]o, mM	AR_pass	AR_block	[K+]o, mM	AR_pass	AR_block	[K+]o, mM	AR_pass	AR_block
5.4	3.77	3.78	5.4	3.7	3.8	5.4	3.5	3.51	5.4	3.3	3.4
6	4	4.01	6	3.9	4	6	3.69	3.7	6	3.3	3.4
7	4.44	4.45	7	4.3	4.4	7	3.8	3.81	7	3.2	3.3
8	4.77	4.78	8	4.5	4.6	8	3.43	3.44	8	2.8	2.9
9	4.55	4.56	9	4.1	4.2	9	2.84	2.85	9	2	2.1
10	4.22	4.23	10	3.7	3.8	10	1.86	1.87	10	1.7	1.8
11	3.9	4	11	2.4	2.5	11	1.67	1.68	11	1.5	1.6
12	2.33	2.34	12	2.1	2.2	12	1.65	1.66	12	1.4	1.5
13	2.22	2.23	13	2	2.1	13	1.66	1.67	13	1.4	1.5
14	2.22	2.23	14	2.1	2.2	14	1.69	1.7	14	1.5	1.6
15	2.33	2.34	15	2.1	2.2	15	1.72	1.73	15	1.5	1.6
16	2.44	2.45	16	2.2	2.3	16	1.76	1.77	16	1.5	1.6
17	2.55	2.56	17	2.3	2.4	17	1.8	1.81	17	1.5	1.6
18	2.66	2.67	18	2.4	2.5	18	1.84	1.85	18	1.6	1.7
19	2.88	2.89	19	2.5	2.6	19	1.87	1.88	19	1.6	1.7
20	2.88	2.89	20	2.6	2.7	20	1.8	1.81	20	1.6	1.7
